# Supplementary material for: Copper-Modified Cellulose Paper: A Comparative Study of How Antimicrobial Activity Is Affected by Particle Size and Testing Standards
Source: Int J Mol Sci. 2025 Jan 8;26(2):480. doi: 10.3390/ijms26020480 (PMC11765064; doi:10.3390/ijms26020480)
Supplement: Supplementary file 1 [file ijms-26-00480-s001.zip]

Archive with 1 entries (1 files):
- ijms-3396781-supplementary.pdf
